# Supplementary material for: The Tumor Suppressor BCL7B Functions in the Wnt Signaling Pathway
Source: PLoS Genet. 2015 Jan 8;11(1):e1004921. doi: 10.1371/journal.pgen.1004921 (PMC4287490; doi:10.1371/journal.pgen.1004921)
Supplement: S2 Table — Lists of genes for the RNAi screening. (XLS) [file pgen.1004921.s016.xls]

## Sheet: Table S2
Table S2. Lists of genes for the RNAi screening
Functional Classification	Sequence name	Gene name	Comments
Canonical Wnt pathway	T07H6.2	mom-1	Porcupine
	F38E1.7	mom-2	Wnt
	E01A2.3	lin-44	Wnt signaling ligand
	W08D2.1	egl-20	Wnt signaling ligand
	K10B4.6	cwn-1	Wnt signaling ligand
	W01B6.1	cwn-2	Wnt signaling ligand
	R06B9.6	mig-14	Wnt inhbitory factor
	T23D8.1	mom-5	Frizzled homolog
	Y71F9B.5	lin-17	Frizzled homolog
	Y34D9B.1	mig-1	Frizzled-like receptor
	F27E11.3	cfz-2	Frizzled homolog
	F29D11.1	lrp-1	LDL receptor-like protein
	T05C12.6	mig-5	Dishevelled homolog
	C34F11.9	dsh-1	Dishevelled homolog
	C27A2.6	dsh-2	Dishevelled homolog
	C03C10.1	kin-19	Casein Kinase 1
	Y18D10A.5	sgg-1	GSK3B
	C37A5.9	pry-1	Axin
	K04G2.8	apr-1	APC
	K10B2.1	lin-23	BTrCP/Slimb
	B0336.1	wrm-1	Beta-catenin
	C54D1.6	bar-1	Beta-catenin
	K05C4.6	hmp-2	Beta-catenin
	W10C8.2	pop-1	TCF/LEF-1
	W02D3.9	unc-37	Groucho
	F27D4.2	lsy-22	Groucho-like
Non-canonical Wnt pathway	W06F12.1	lit-1	Serine threonine protein kinase homolog
	F52F12.3	mom-4	MAPKKK related protein
	C44H4.5	tap-1	TGF beta activated kinase homolog
	H39E23.1	par-1	Serine threonine kinase
RUNX	B0414.2	rnt-1	RUNX family
	F56A3.5	bro-1	CBFB homolog
Heterochronic genes	T25C12.1	lin-14
	C12C8.3	lin-41	NHL family member
	W03C9.4	lin-29	Zinc finger transcription factor
Notch signaling	F02A9.6	glp-1	Notch receptor
	Y73C8B.4	lag-2	DSL family
	K08D9.3	apx-1	DSL family
	K08B4.1	lag-1	DSL family
	C32A3.1	sel-8	Mastermind
	F55B12.3	sel-10	Negative regulator of Notch signaling
	Y53H1C.2	ego-2	Positive regulator of Notch signaling
	T04C10.2	epn-1	Endocytic protein homolog
Cell cycle	F52B5.5	cep-1	p53 ortholog
	F28B12.3	vrk-1	VRK1 kinase
	T05A6.1	cki-1	p27 CDK inhibitor
	T05A6.2	cki-2	p27 CDK inhibitor
	F27E5.4	phg-1	Gas1
	F21H12.4	ptc-2	Patched
	R03D7.7	nos-1	RNA-binding protein
	ZK1127.1	nos-2	Homolog of Drosophila NANOS
Mitosis/Meiosis decision	H12I13.4	fbf-1	RNA-binding protein
	F21H12.5	fbf-2	RNA-binding protein
	T23G11.3	gld-1	RNA-binding protein
	ZC308.1	gld-2	PolyA polymerase
	T07F8.3	gld-3	RNA-binding protein
	Y54E10A.4	fog-1	Cytoplasmic polyadenylation element binding protein
	Y53C12B.3	nos-3	Homolog of Drosophila NANOS
Insulin signaling	Y55D5A.5	daf-2	Insulin receptor ortholog
	R13H8.1	daf-16	FOXO homolog
	ZK75.3	ins-3	Insulin related protein
	W09C5.4	ins-33	Insulin-like protein
	B0334.8	age-1	PI3 kinase
	C12D8.10	akt-1	Serine threonine kinase
	T07A9.6	daf-18	Human PTEN tumor suppressor homolog
	T01C8.1	aak-2	AMP-activated protein kinase
	B0412.2	daf-7	TGF beta superfamily
	Y59A8B.14	par-4	Serine threonine kinase
	K10C3.6	nhr-49	Nuclear hormone receptor
CDK	T05G5.3	cdk-1	Cyclin dependent kinase
	K03E5.3	cdk-2	Cyclin dependent kinase
	F18H3.5	cdk-4	Cyclin dependent kinase
	T27E9.3	cdk-5	Cyclin dependent kinase
	Y39G10AL.3	cdk-7	Cyclin dependent kinase
	F39H11.3	cdk-8	Cyclin dependent kinase
	H25P06.2	cdk-9	Cyclin dependent kinase
Cycline	ZK507.6	cya-1	CyclineA
	F59H6.7	cya-2	CyclineA
	ZC168.4	cyb-1	CyclineB
	Y43E12A.1	cyb-2.1	CyclineB
	Y43E12A.2	cyb-2.2	CyclineB
	T06E6.2	cyb-3	CyclineB
	H14E04.5	cic-1	CyclineC
	Y38F1A.5	cyd-1	CyclineD
	C37A2.4	cye-1	CyclineE
	Y49F6B.1	cyh-1	CyclineH
	F44B9.4	cit-1.1	CyclineT
	F44B9.3	cit-1.2	CyclineT
	T23F11.3	cdka-1	Cycline-dependent kinase
	F35H8.7	wee-1.1	Wee1 fmaily
	Y53C12A.1	Wee-1.3	Wee1 family
	K06A5.7	cdc-25.1	CDC25 phosphatase homolog
	F16B4.8	cdc-25.2	CDC25 phosphatase homolog
	ZK637.11	cdc-25.3	CDC25 phosphatase homolog
	R05H5.2	cdc-25.4	CDC25 phosphatase homolog
	C09G4.3	cks-1	CKS1
