# Supplementary material for: The Tumor Suppressor BCL7B Functions in the Wnt Signaling Pathway
Source: PLoS Genet. 2015 Jan 8;11(1):e1004921. doi: 10.1371/journal.pgen.1004921 (PMC4287490; doi:10.1371/journal.pgen.1004921)
Supplement: S5 Table — List of primers used for producing RNAi clones. (XLS) [file pgen.1004921.s019.xls]

## Sheet: Table S5
Table S5. List of primers used for producing RNAi clones
Gene name	Orientation	Sequence (5′ to 3′)
sys-1	Sense	GGA GAC CGG CAG ATC TAT GCA TTC AAC CGG AGA GCC T
	Antisense	CGG TAT CGA TAA GCT TTT ATG TTA AGG ATT TGT TGT ACG
glp-1	Sense	GGA GAC CGG CAG ATC TAT GCG AGT TCT TCT AAT TTT ACT
	Antisense	CGG TAT CGA TAA GCT TCA TTG CTC CGA GAG CAG TGT
cki-1	Sense	GGA GAC CGG CAG ATC TAT GTC TTC TGC TCG TCG TTG
	Antisense	CGG TAT CGA TAA GCT TGT ATG GAG AGC ATG AAG ATC G
bro-1	Sense	GGA GAC CGG CAG ATC TAT GAA AAG AAC GAC AAC GGA C
	Antisense	CGG TAT CGA TAA GCT TAA TGG GAA GAC CAT CGC GTC
lin-17	Sense	TCA TTA GAT CTT TTA TTC CAC TCG CCA CAG G
	Antisense	TTC TGA GGA TGC GGC CGC ATT TGC ATG TAT ACC GGT GG
mig-14	Sense	CTC ACT ATA GGG AGA CCG GCA GAT CTA TGG CGG GCG
	Antisense	CGG TAT CGA TAA GCT TAT CGG TGC TCG GCT TCA GGA
cwn-1	Sense	GGA GAC CGG CAG ATC TAT GCT GAA ATC TAC ACA AGT GA
	Antisense	CGG TAT CGA TAA GCT TTA AGC ATA AAT ACT TCT CAA TTC G
wrm-1	Sense	GGA GAC CGG CAG ATC TAT GGA TGT GGA TTG CGC AGA
	Antisense	CGG TAT CGA TAA GCT TTG TGA AGA CGT CGA TGT GC
