# Supplementary material for: The Tumor Suppressor BCL7B Functions in the Wnt Signaling Pathway
Source: PLoS Genet. 2015 Jan 8;11(1):e1004921. doi: 10.1371/journal.pgen.1004921 (PMC4287490; doi:10.1371/journal.pgen.1004921)
Supplement: S6 Table — List of primers used for the qRT-PCR experiments in C. elegans. (XLS) [file pgen.1004921.s020.xls]

## Sheet: Sheet1
Table S6 List of primers used for the qRT-PCR experiments in C. elegans
Gene name	Orientation	Sequence (5′ to 3′)
egl-27	Sense	CCA TCA GGA AGA GCG TGT CA
	Antisense	CAC GCT GGA ACT TGA GAT GG
ceh-6	Sense	TTC GTC GTC ATC CAT ACC GT
	Antisense	GGA GTA TGC GGC CAA TCT TG
bar-1	Sense	GAC GAG ATT CAT CAA AAC CAT ACA A
	Antisense	TAC TCG GAC CAG GGT TTG AT
wrm-1	Sense	TGA CTC CGT CAA CAT CGA GA
	Antisense	GTA CCC TGC ATC CAA GCA TT
sys-1	Sense	ATT CAA CCG GAG AGC CTC A
	Antisense	CGA CAA TGC TTG AGG AGT CA
ced-9	Sense	TTT TGA GAC CTT CTG TGA GCA
	Antisense	AAC CGC CGA ACG AGA TTA G
ama-1	Sense	TTC CAA GCG CCG CTG CGC ATT GTC TC
	Antisense	CAG AAT TTC CAG CAC TCG AGG AGC GGA
