# Supplementary material for: The Tumor Suppressor BCL7B Functions in the Wnt Signaling Pathway
Source: PLoS Genet. 2015 Jan 8;11(1):e1004921. doi: 10.1371/journal.pgen.1004921 (PMC4287490; doi:10.1371/journal.pgen.1004921)
Supplement: S7 Table — List of primers used for the qRT-PCR experiments in KATOIII cells. (XLS) [file pgen.1004921.s021.xls]

## Sheet: Sheet1
Table S7 List of primers used for the qRT-PCR experiments in KATOIII cells
Gene name	Orientation	Sequence (5′ to 3′)
ß-catenin	Sense	CTC CCA AGT CCT GTA TGA GTG
	Antisense	CAA GGT CCC AGC GGT ACA ACG
HMGA1	Sense	TCC AGG AAG GAA ACC AAG G
	Antisense	AGG ACT CCT GCG AGA TGC
c-FLIP	Sense	GCT GAA GTT ATC CAT CAG GT
	Antisense	GAT CAG GAC AAT GGG CAT AG
NEAT1	Sense	CAA TTA CTG TCG TTG GGA TTT AGA GTG
	Antisense	TTC TTA CCA TAC AGA GCA ACA TAC CAG
Oct4	Sense	GCC GGT TAC AGA ACC ACA CT
	Antisense	GTG GAG GAA GCT GAC AAC AA
Nanog	Sense	GCT GGT TGC CTC ATG TTA TTA TGC
	Antisense	CCA TGG AGG AAG GAA GAG GAG AGA
Sox2	Sense	ACA CCA ATC CCA TCC ACA CT
	Antisense	GCA AAC TTC CTG CAA AGC TC
PTEN	Sense	GCC GGT TAC AGA ACC ACA CT
	Antisense	AAT CCT CAG TTT GTG GTC T
Bax	Sense	CAA ACT GGT GCT CAA GGC C
	Antisense	GCA CTC CCG CCA CAA AGA T
Bcl2	Sense	ATG TGT GTG GAG AGC GTC AAC
	Antisense	TGA GCA GAG TCT TCA GAG ACA GCC
BCL7B	Sense	GCC AAG GAC GAC ATC AAG AAG
	Antisense	CCT CAG GGA CGT GTC ACC CAC
GAPDH	Sense	TGC ACC ACC AAC TGC TTA GC
	Antisense	GGC ATG GAC TGT GGT CAT GAG
